# Supplementary material for: Polyimide-Derived Supramolecular Systems Containing Various Amounts of Azochromophore for Optical Storage Uses
Source: Polymers (Basel). 2023 Feb 20;15(4):1056. doi: 10.3390/polym15041056 (PMC10004395; doi:10.3390/polym15041056)
Supplement: Supplementary file 1 [file polymers-15-01056-s001.zip]

Archive with 1 entries (1 files):
- polymers-2221467-supplementary.pdf
